# Supplementary material for: Are patients with preoperative synovitis suitable for unicompartmental knee arthroplasty? Magnetic resonance imaging evidence from a retrospective cohort study
Source: BMC Musculoskelet Disord. 2023 May 30;24:433. doi: 10.1186/s12891-023-06506-7 (PMC10228054; doi:10.1186/s12891-023-06506-7)
Supplement: Supplementary file 1 — Additional file 1. [file 12891_2023_6506_MOESM1_ESM.xlsx]

## Sheet: Sheet1
Supplementary table: the basic patient characteristics and knee magnetic resonance imaging score, and the follow-up data
sex	age	BMI	ACLD	MM	LM	BML	CL	Synovitis	PreKS-KS	PreKS-FS	PostKS-KS	PostKS-FS	ChangeKS-KS	ChangeKS-FS
1	82	23.7	0	3	2	10	10	4	29	45	73	70	44	25
2	81	25.3	0	2	1	6	16	1	36	55	86	70	50	15
2	79	28.0	0	1	1	14	12	6	42	55	92	80	50	25
2	78	24.1	0	1	1	4	9	1	62	70	95	90	33	20
2	78	24.2	0	1	1	0	6	0	71	80	87	90	16	10
2	77	26.7	1	3	3	5	10	2	36	70	92	80	56	10
2	77	30.0	1	3	1	7	9	5	29	45	93	80	64	35
2	77	31.2	1	3	3	4	6	3	48	70	67	80	19	10
2	76	26.7	0	3	2	8	8	0	55	70	91	90	36	20
2	75	22.4	0	3	2	5	7	2	42	50	67	70	25	20
2	74	31.6	0	2	1	4	8	0	58	60	100	70	42	10
2	74	28.7	0	3	3	10	14	3	48	60	82	80	34	20
2	74	26.7	0	3	2	11	11	3	26	35	76	80	50	45
2	73	27.5	1	3	1	6	18	0	55	70	72	100	17	30
2	73	22.8	0	2	2	3	8	0	68	70	100	90	32	20
2	73	27.9	0	2	1	0	6	1	58	80	76	90	18	10
1	73	21.3	0	3	1	12	7	2	36	50	82	70	46	20
2	72	32.7	0	3	2	2	10	3	32	50	92	70	60	20
1	72	25.7	1	3	2	5	7	4	29	35	76	60	47	25
1	72	21.5	0	3	2	0	9	0	68	90	92	100	24	10
1	71	23.2	0	3	1	7	6	2	61	60	87	80	26	20
2	70	29.3	0	2	2	4	10	0	62	70	91	100	29	30
2	70	21.0	0	3	2	2	15	5	48	55	100	80	52	25
2	70	30.9	0	3	3	0	12	0	69	90	100	100	31	10
2	70	22.2	0	0	0	0	10	0	71	80	86	90	15	10
2	70	25.7	0	3	3	1	8	4	26	35	68	55	42	20
2	70	24.8	0	3	2	6	9	0	46	80	100	100	54	20
2	70	27.3	0	3	2	5	7	0	46	60	82	90	36	30
1	70	22.1	0	3	3	3	6	1	46	60	92	90	46	30
2	69	31.3	1	2	3	5	13	4	45	55	63	80	18	25
2	69	29.3	0	3	1	6	14	2	45	55	97	80	52	25
2	69	25.8	1	3	2	5	14	5	35	40	81	55	46	15
2	69	28.6	0	3	1	5	8	0	42	70	71	80	29	10
1	69	26.2	0	3	2	5	7	0	49	70	81	90	32	20
2	68	24.4	0	2	3	13	11	1	38	35	71	70	33	35
2	68	26.0	0	3	2	11	15	3	26	50	87	70	61	20
2	68	28.8	0	3	1	3	8	4	26	50	87	80	61	30
2	68	22.9	0	3	3	9	10	2	42	55	100	60	58	5
2	68	24.0	0	3	1	0	4	0	58	80	73	90	15	10
2	68	20.3	0	3	1	6	10	1	42	55	100	60	58	5
2	68	21.2	0	2	1	1	10	1	65	80	100	100	35	20
1	68	22.5	0	3	2	1	12	4	35	40	97	45	62	5
1	68	25.5	1	3	2	7	9	4	46	70	95	90	49	20
1	68	26.3	0	3	3	8	11	6	42	60	92	70	50	10
1	68	30.1	0	3	2	2	7	0	49	60	82	100	33	40
1	68	29.4	1	3	0	0	8	0	51	50	86	80	35	30
2	67	24.8	0	2	3	1	10	0	71	80	87	100	16	20
1	67	22.9	0	2	2	3	7	1	42	50	87	80	45	30
1	66	25.8	0	3	3	3	8	1	48	50	91	60	43	10
2	65	24.2	0	3	2	7	13	3	52	70	83	100	31	30
2	65	27.1	1	3	2	0	9	3	45	70	96	80	51	10
2	65	22.9	0	3	0	10	9	0	45	60	72	70	27	10
2	65	22.9	0	3	1	15	9	0	45	70	92	80	47	10
2	65	22.0	1	2	2	6	14	1	51	70	82	80	31	10
2	65	30.0	0	3	3	1	9	2	42	60	100	70	58	10
2	65	25.0	0	2	1	8	7	3	35	45	91	60	56	15
2	65	26.2	0	2	1	14	11	4	42	70	90	80	48	10
2	65	21.6	0	3	2	0	10	2	38	45	62	60	24	15
2	65	23.3	0	2	1	9	7	0	59	70	87	100	28	30
2	65	22.9	0	3	2	3	8	3	35	55	91	70	56	15
2	65	27.9	0	3	1	10	4	3	41	35	76	70	35	35
2	64	20.7	0	3	1	0	10	5	55	70	95	90	40	20
2	64	19.6	0	3	2	3	9	3	38	70	63	70	25	0
2	64	29.0	0	3	2	2	14	4	48	50	91	60	43	10
2	64	21.5	0	3	0	4	13	0	45	60	78	80	33	20
1	64	24.0	1	3	2	6	8	4	45	55	68	80	23	25
2	63	27.5	0	2	3	8	8	0	59	70	78	90	19	20
2	63	28.9	1	3	2	6	8	0	58	60	87	100	29	40
2	62	28.9	0	3	1	6	8	3	45	60	62	70	17	10
2	62	22.0	1	3	2	6	9	0	59	80	91	90	32	10
2	62	27.3	1	3	2	10	7	2	52	55	67	80	15	25
1	62	22.0	0	2	2	3	7	0	45	60	88	70	43	10
2	61	22.1	0	2	0	3	7	0	58	70	92	80	34	10
2	61	31.2	0	3	2	0	8	2	48	50	87	60	39	10
1	60	27.7	0	2	2	5	7	2	48	60	96	70	48	10
1	60	23.7	0	1	0	1	7	0	72	70	86	90	14	20
2	59	32.4	0	3	3	5	5	2	38	40	76	50	38	10
2	59	23.1	0	3	1	11	9	0	52	70	96	90	44	20
2	59	27.1	1	2	2	4	9	0	59	80	100	100	41	20
2	59	33.6	1	3	2	7	15	4	35	50	87	70	52	20
2	58	21.0	0	2	2	5	9	0	58	70	87	100	29	30
2	58	23.5	0	2	1	2	10	4	49	60	91	100	42	40
2	58	25.6	1	2	3	4	8	4	35	40	56	60	21	20
2	58	32.1	0	3	2	10	6	1	48	50	86	70	38	20
1	58	25.7	0	3	1	3	6	3	52	60	92	90	40	30
2	57	22.0	0	2	0	5	7	3	38	45	72	60	34	15
2	57	25.6	0	2	2	7	9	5	39	50	90	60	51	10
2	57	26.8	0	3	2	2	9	6	36	60	92	80	56	20
2	57	32.0	1	3	2	3	7	3	46	70	78	100	32	30
2	57	29.3	0	3	2	2	10	4	35	60	87	70	52	10
2	57	26.0	0	2	1	3	8	2	26	55	78	70	52	15
2	57	26.8	0	3	1	6	14	2	35	50	72	70	37	20
1	57	25.4	0	3	2	2	12	2	58	60	73	90	15	30
2	56	29.4	0	2	1	0	9	1	58	70	93	90	35	20
2	56	30.0	1	2	2	7	11	2	52	70	100	100	48	30
2	56	33.1	1	2	1	0	7	0	58	70	77	80	19	10
2	55	24.3	0	3	2	0	12	0	56	90	90	100	34	10
2	55	24.7	1	3	1	10	9	5	26	50	76	60	50	10
2	55	25.4	0	3	3	8	7	5	38	55	92	60	54	5
2	54	33.7	0	1	0	18	9	2	26	40	86	80	60	40
2	54	24.4	1	3	1	2	13	2	35	40	83	60	48	20
2	54	27.3	0	3	0	0	9	0	52	60	97	70	45	10
1	54	22.5	1	2	0	2	6	1	32	50	92	70	60	20
2	53	25.7	0	3	3	4	11	4	26	45	93	80	67	35
2	53	22.9	0	3	0	6	9	2	35	35	77	60	42	25
2	53	30.5	1	2	0	4	17	0	38	35	82	60	44	25
2	53	29.0	0	3	1	0	12	1	38	45	58	60	20	15
1	53	29.1	0	2	0	7	9	3	48	60	92	80	44	20
1	53	22.7	0	1	3	0	8	5	32	50	86	70	54	20
1	52	22.5	0	3	1	0	17	4	52	70	97	80	45	10
2	51	25.0	0	2	3	8	11	3	32	35	68	60	36	25
2	51	33.8	1	2	1	9	5	2	38	35	77	50	39	15
2	51	30.0	0	3	2	1	10	4	29	45	90	70	61	25
2	51	25.5	1	1	2	0	7	0	72	90	95	90	23	0
2	51	23.5	1	3	1	0	9	0	61	70	100	90	39	20
1	51	28.2	0	2	0	2	6	0	58	70	88	90	30	20
2	49	27.2	0	2	3	6	9	1	48	60	82	70	34	10
2	49	27.6	0	1	1	0	12	5	36	50	82	70	46	20
2	48	22.9	0	1	1	6	14	4	45	60	91	80	46	20
2	47	23.8	0	0	1	4	12	0	59	80	68	100	9	20
2	47	32.5	0	3	1	0	7	0	68	80	95	90	27	10
2	45	34.3	1	3	2	2	14	3	48	55	87	80	39	25
1	42	26.4	0	3	2	4	9	0	49	70	92	80	43	10
BMI, body mass index; ACLD, anterior cruciate ligament deficient; MM, medial meniscus; LM, lateral meniscus；BML, bone marrow lesion; CL, cartilage loss；KS-KS, Knee Society Knee Scores; KS-FS, Knee Society Function Scores
